# Supplementary material for: A new species of Halicyclops (Copepoda, Cyclopoida, Cyclopidae) from a lagoon system of the Caribbean coast of Colombia
Source: Zookeys. 2014 Dec 1;(459):35–47. doi: 10.3897/zookeys.459.7972 (PMC4283631; doi:10.3897/zookeys.459.7972)
Supplement: XML Treatment for Halicyclops gaviriai [file zookeys.459.7972-treatment1.xml]

<!DOCTYPE tp:taxon-treatment
  PUBLIC "-//TaxonX//DTD Taxonomic Treatment Publishing DTD v0 20100105//EN" "tax-treatment-NSO.dtd">
<tp:taxon-treatment xmlns:tp="http://www.plazi.org/taxpub"><tp:treatment-meta><kwd-group><label>Taxon classification</label><kwd><named-content content-type="kingdom">Animalia</named-content></kwd><kwd><named-content content-type="order">Cyclopoida</named-content></kwd><kwd><named-content content-type="family">Cyclopidae</named-content></kwd></kwd-group><mixed-citation publication-type="journal"><person-group><name><surname>Suárez-Morales</surname><given-names>Eduardo</given-names></name><name><surname>Fuentes-Reinés</surname><given-names>Juan M.</given-names></name></person-group><article-title>A new species of <italic><tp:taxon-name><tp:taxon-name-part taxon-name-part-type="genus">Halicyclops</tp:taxon-name-part></tp:taxon-name></italic> (<tp:taxon-name><tp:taxon-name-part taxon-name-part-type="subclass">Copepoda</tp:taxon-name-part></tp:taxon-name>, <tp:taxon-name><tp:taxon-name-part taxon-name-part-type="order">Cyclopoida</tp:taxon-name-part></tp:taxon-name>, <tp:taxon-name><tp:taxon-name-part taxon-name-part-type="family">Cyclopidae</tp:taxon-name-part></tp:taxon-name>) from a lagoon system of the Caribbean coast of Colombia</article-title><source>Zookeys</source><day>1</day><month>12</month><year>2014</year><volume>2014</volume><issue>459</issue><fpage>35</fpage><lpage>47</lpage><pub-id pub-id-type="doi">10.3897/zookeys.459.7972</pub-id></mixed-citation></tp:treatment-meta><tp:nomenclature><tp:taxon-name>
                            <tp:taxon-name-part taxon-name-part-type="genus">Halicyclops</tp:taxon-name-part>
                            <tp:taxon-name-part taxon-name-part-type="species">gaviriai</tp:taxon-name-part>
                            <object-id xmlns:xlink="http://www.w3.org/1999/xlink" content-type="zoobank" xlink:type="simple">http://zoobank.org/6F89C13E-501E-4CAE-82FA-89D435118FCD</object-id>
                        </tp:taxon-name><tp:taxon-status xmlns:xlink="http://www.w3.org/1999/xlink" xlink:type="simple">sp. n.</tp:taxon-status></tp:nomenclature><tp:treatment-sec sec-type="Material examined"><title>Material examined.</title><p>Adult female holotype (UARC393Z), Laguna Navío Quebrado, Colombia, limnetic plankton sample, 7 N., 2007, coll. Juan M. Fuentes-Reinés. Male allotype (UARC394Z), both partially dissected. Paratypes: ten females and four males, undissected, ethanol-preserved, vial (UARC395Z), plus one dissected female, slides (UARC399Z-403Z) and one dissected male (UARC397Z). Three adult females from same locality and date, two of them undissected, ethanol-preserved, in vial, one mounted on slide (ECO-CHZ-09267).</p></tp:treatment-sec><tp:treatment-sec sec-type="Type locality"><title>Type locality.</title><p>Laguna Navío Quebrado, La Guajira, northern Colombia (<named-content xmlns:xlink="http://www.w3.org/1999/xlink" content-type="dwc:verbatimCoordinates" xlink:type="simple">11°25'N; 73°5'W</named-content>).</p></tp:treatment-sec><tp:treatment-sec sec-type="Description of female"><title>Description of female.</title><p>Habitus in dorsal position as in Figure <xref ref-type="fig" rid="F1">1A</xref>, body wide, robust in the anterior part, rostrum subtriangular. Body length, excluding caudal setae, 560–602 μm (average = 581 μm; <italic>n</italic>= 10; holotype: 574 μm). Rostrum strong, subtriangular (Fig. <xref ref-type="fig" rid="F1">1D</xref>). Labrum represented by widely rounded fig ornamented with marginal rows of spinules at both sides of teeth. Labrum armed with 10–12 teeth of different sizes, outermost being largest (Fig. <xref ref-type="fig" rid="F1">1C</xref>).</p><p>Cephalosome with large rounded dorsal integumental window. Urosome with four segments, genital double somite as long as wide with slight lateral protrusion at halflength and rounded integumental window on each side of posterior half (Fig. <xref ref-type="fig" rid="F3">3A</xref>). Seminal receptacle as shown in Fig. <xref ref-type="fig" rid="F3">3C</xref>, anal pseudoperculum, formed by slightly curved expansion of hyaline frill, posterior margin with irregularly serrate pattern (Fig. <xref ref-type="fig" rid="F3">3B</xref>) with adjacent rows of minute spinules. Caudal ramus about 1.2 as long as wide, outer seta III 1.4 times as long as ramus, apical seta V about twice time as long as seta IV (Fig. <xref ref-type="fig" rid="F1">1A</xref>), latter caudal seta with heteronomous ornamentation, with inner <!--PageBreak-->margin spinulated, outer margin with setules (Fig. <xref ref-type="fig" rid="F3">3D</xref>). Dorsal caudal seta (VII) 2.4 times as long as ramus.</p><!--PageBreak--><p>Antennules 6-segmented, setal formula as follows, s=setae, ae=aesthetasc: 1(8s), 2(12s), 3(3s), 4(5s), 5(3+ae), 6(10+ae); fourth segment about 1.7 times as long as wide (Fig. <xref ref-type="fig" rid="F1">1B</xref>).</p><p>Antenna consisting of 4 segments, coxa reduced and unarmed, basis with 2 setae at inner corner; seta representing EXP present. ENP two-segmented. Proximal endopodal segment with a seta on middle inner margin. Terminal endopodal segment about 1.4 times as long as preceding segment armed with 5 inner setae and 7 apical setae plus short spinule on proximal outer margin. Length/wide ratio of second segment about 2.3 (Fig. <xref ref-type="fig" rid="F1">1E</xref>).</p><p>Mandible with well-developed coxal gnathobase, armed with 7 teeth plus outermost dorsal pinnate seta. Palp reduced, represented by 2 naked setae inserted on small protuberance, one seta about 1/3 times as long as the other one (Fig. <xref ref-type="fig" rid="F1">1F</xref>)</p><p>Maxillule with praecoxal arthrite bearing four strong tooth-like spines distally, inner spine strongest, with two proximal subequal setae, inner surface with two robust setal elements and one regular seta. Palp two-segmented, basis with 4 setae, endopodite represented by single oval-shaped segment, armed with three subequal, lightly setulated setae (Fig. <xref ref-type="fig" rid="F1">1G</xref>).</p><p>Maxilla 4-segmented, comprising praecoxa, coxa, basis and 1-segmented endopod. Praecoxal endite robust, armed with 3 setae and 2 spiniform elements on inner margin, with distal set of four robust claw-like spines. Basis with three elements including a claw-like spine, one naked stout seta and a short slender seta, exopod represented by single proximal seta. Endopod with 3 setae (Fig. <xref ref-type="fig" rid="F1">1H</xref>).</p><p>Maxilliped 2-segmented, armed with 3 setal elements on basal segment and 5 setae on distal segment, one of them subdistal, two distal (Fig. <xref ref-type="fig" rid="F1">1I</xref>).</p><p>P1-P4 exopod and endopod 3-segmented (Fig. <xref ref-type="fig" rid="F2">2A–D</xref>), armed as in Table <xref ref-type="table" rid="T1">1</xref>. Spine inserted at inner corner of P1 basis reaching distal margin of second endopodal segment of P1 (Fig. <xref ref-type="fig" rid="F2">2A</xref>). EXP/inner spines of P1 basis ratio = 1.63. P2–P3 similar each other (Fig. <xref ref-type="fig" rid="F2">2B, C</xref>). Outer basipodal seta present in P1, P3 and P4, absent in P2. P4ENP3 about 1.7 times as long as wide, with four pinnate spines (I-IV) and inner lateral seta (arrowed in Fig. <xref ref-type="fig" rid="F2">2E</xref>), inner apical spine (III in Fig. <xref ref-type="fig" rid="F2">2E</xref>) as long as segment and 1.4 times as long as outer apical spine (II). Inner lateral spine (IV) 1.5 times as long as segment. Inner lateral seta spiniform, ornamented with short stiff setules.</p><p>P5 exopod subrectangular (Fig. <xref ref-type="fig" rid="F3">3E</xref>), about 1.56 times as long as wide, armed with 3 spines, all of them shorter than segment, plus one flexible seta 1.2 times as long as segment; relative length of elements from inner to outer margin as follows 0.66, 1.0; 0.46; 0.6.</p></tp:treatment-sec><tp:treatment-sec sec-type="Description of male"><title>Description of male.</title><p>Habitus resembling that of female, body length, excluding caudal setae= 420µm; (average = 410 μm; n = 10; holotype: 420 μm). Cephalosome with middle integumental window dorsally and lateral window on posterior margin. Second and third somites of prosome with integumental windows laterally, the latter being smallest (Fig. <xref ref-type="fig" rid="F3">3G</xref>). Rostrum as in female, antennules geniculate, 14-segmented (Fig. <xref ref-type="fig" rid="F3">3H</xref>), antennular segments 10-12 with modified brush-like setae (detail in Fig. <xref ref-type="fig" rid="F3">3H</xref>). Antenna, maxilla, maxillule, mandible and maxilliped as in female. Urosome <!--PageBreak-->with six somites, third somite with integumental window dorsally (Fig. <xref ref-type="fig" rid="F3">3F</xref>), caudal rami as in female.</p><p>P1-P4 as in female (Fig. <xref ref-type="fig" rid="F4">4A–C</xref>), P5 exopod subrectangular, about 1.27 as long as wide, and bearing 3 spines and 2 setae (Fig. <xref ref-type="fig" rid="F4">4D</xref>), relative length of elements from inner <!--PageBreak--><!--PageBreak--><!--PageBreak-->to outer margin as follows 1.0, 0.8, 1.0; 0.6, 0.5. Sixth leg represented by fig with three elements, two stout setae, middle seta shortest (Fig. <xref ref-type="fig" rid="F4">4E</xref>).</p></tp:treatment-sec><tp:treatment-sec sec-type="Etymology"><title>Etymology.</title><p>The species is named after Dr. Santiago Gaviria for his work on Colombian copepods and his leadership in the formation of new generations of planktologists.</p></tp:treatment-sec><tp:treatment-sec sec-type="Remarks"><title>Remarks.</title><p><italic><tp:taxon-name><tp:taxon-name-part taxon-name-part-type="genus">Halicyclops</tp:taxon-name-part> <tp:taxon-name-part taxon-name-part-type="species">gaviriai</tp:taxon-name-part></tp:taxon-name></italic> sp. n. is assigned to the group of species “B” of <italic><tp:taxon-name><tp:taxon-name-part taxon-name-part-type="genus">Halicyclops</tp:taxon-name-part></tp:taxon-name></italic> with a 3443 spine formula; this is the most diverse group containing 74 species (see <xref ref-type="bibr" rid="B12">Pesce 2014</xref>). One of its subgroups, including approximately 15 species (<xref ref-type="bibr" rid="B12">Pesce 2014</xref>) is the <italic>thermophilus</italic>- complex, proposed by <xref ref-type="bibr" rid="B8">Herbst (1983)</xref>. Species in this group share the presence of a chitinous blunt hook-like process on each side of the genital double-somite, but in <italic><tp:taxon-name><tp:taxon-name-part taxon-name-part-type="genus">Halicyclops</tp:taxon-name-part> <tp:taxon-name-part taxon-name-part-type="species">gaviriai</tp:taxon-name-part></tp:taxon-name></italic> this process is reduced or absent. Other characters related to this group include: inner distal margin of the basis of leg 1 devoid of setae, thus diverging from <italic><tp:taxon-name><tp:taxon-name-part taxon-name-part-type="genus">Halicyclops</tp:taxon-name-part> <tp:taxon-name-part taxon-name-part-type="species">gaviriai</tp:taxon-name-part></tp:taxon-name></italic> sp. n. with a well-developed inner basipodal spine. Two characters of the <italic>thermophilus</italic> group present in our specimens are: intercoxal sclerite of P1-P4 naked, and regular, unmodified setae on P4 EXP2-3. Because of the absence of the main group characters, the new species is not assigned to the <italic>thermophilus</italic>-complex. In Colombia, only one species of the <italic>thermophilus</italic> group has been hitherto recorded: <italic><tp:taxon-name><tp:taxon-name-part taxon-name-part-type="genus">Halicyclops</tp:taxon-name-part> <tp:taxon-name-part taxon-name-part-type="species">venezuelaensis</tp:taxon-name-part></tp:taxon-name></italic> Lindberg, 1954.</p><p>Among the species of <!--PageBreak--><italic><tp:taxon-name><tp:taxon-name-part taxon-name-part-type="genus">Halicyclops</tp:taxon-name-part></tp:taxon-name></italic> reported from the Caribbean region and adjacent areas (<xref ref-type="bibr" rid="B19">Rocha et al. 1998</xref>), <italic><tp:taxon-name><tp:taxon-name-part taxon-name-part-type="genus">Halicyclops</tp:taxon-name-part> <tp:taxon-name-part taxon-name-part-type="species">gaviriai</tp:taxon-name-part></tp:taxon-name></italic> sp. n. closely resembles <italic><tp:taxon-name><tp:taxon-name-part taxon-name-part-type="genus">Halicyclops</tp:taxon-name-part> <tp:taxon-name-part taxon-name-part-type="species">clarkei</tp:taxon-name-part></tp:taxon-name></italic> Herbst, 1982 described from Louisiana and <italic><tp:taxon-name><tp:taxon-name-part taxon-name-part-type="genus">Halicyclops</tp:taxon-name-part> <tp:taxon-name-part taxon-name-part-type="species">bowmani</tp:taxon-name-part></tp:taxon-name></italic> Rocha &amp; Iliffe, 1993 from Bermuda. Both of them lack strong processes on the genital double-somite and have a P1 with a strong inner basipodal spine (<xref ref-type="bibr" rid="B7">Herbst 1982</xref>; <xref ref-type="bibr" rid="B18">Rocha and Iliffe 1993</xref>; <xref ref-type="bibr" rid="B12">Pesce 2014</xref>). When the most recent key to the Neotropical species of <italic><tp:taxon-name><tp:taxon-name-part taxon-name-part-type="genus">Halicyclops</tp:taxon-name-part></tp:taxon-name></italic> (<xref ref-type="bibr" rid="B19">Rocha et al. 1998</xref>) is followed, our specimens from Colombia key down to a couplet leading to these two species (<italic><tp:taxon-name><tp:taxon-name-part taxon-name-part-type="genus">Halicyclops</tp:taxon-name-part> <tp:taxon-name-part taxon-name-part-type="species">clarkei</tp:taxon-name-part></tp:taxon-name></italic>, <italic><tp:taxon-name><tp:taxon-name-part taxon-name-part-type="genus">Halicyclops</tp:taxon-name-part> <tp:taxon-name-part taxon-name-part-type="species">bowmani</tp:taxon-name-part></tp:taxon-name></italic>). They share the same spine formula of P1-P4EXP3 (3443), the P4EXP3 with 3 spines on the outer margin, and the terminal antennulary segment with 5 lateral setae. The female fifth legs of these species are also very similar (<xref ref-type="bibr" rid="B7">Herbst 1982</xref>; <xref ref-type="bibr" rid="B15">Rocha 1991</xref>). However, <italic><tp:taxon-name><tp:taxon-name-part taxon-name-part-type="genus">Halicyclops</tp:taxon-name-part> <tp:taxon-name-part taxon-name-part-type="species">gaviriai</tp:taxon-name-part></tp:taxon-name></italic> sp. n. can be separated from both <italic><tp:taxon-name><tp:taxon-name-part taxon-name-part-type="genus">Halicyclops</tp:taxon-name-part> <tp:taxon-name-part taxon-name-part-type="species">clarkei</tp:taxon-name-part></tp:taxon-name></italic> and <italic><tp:taxon-name><tp:taxon-name-part taxon-name-part-type="genus">Halicyclops</tp:taxon-name-part> <tp:taxon-name-part taxon-name-part-type="species">bowmani</tp:taxon-name-part></tp:taxon-name></italic> by differences in several characters. In <italic><tp:taxon-name><tp:taxon-name-part taxon-name-part-type="genus">Halicyclops</tp:taxon-name-part> <tp:taxon-name-part taxon-name-part-type="species">clarkei</tp:taxon-name-part></tp:taxon-name></italic> the integumental windows of the genital double-somite are rounded and relatively small (<xref ref-type="bibr" rid="B7">Herbst 1982</xref>, fig. 15) whereas they are oblong and larger in the new species (Fig. <xref ref-type="fig" rid="F3">3A</xref>). The morphology and ornamentation of the anal pseudoperculum has been regarded of taxonomical value to distinguish species in this group (<xref ref-type="bibr" rid="B12">Rocha and Iliffe 1993</xref>; <xref ref-type="bibr" rid="B12">Pesce 2014</xref>). This structure is slightly curved and bears tiny denticles along the free margin in <italic><tp:taxon-name><tp:taxon-name-part taxon-name-part-type="genus">Halicyclops</tp:taxon-name-part> <tp:taxon-name-part taxon-name-part-type="species">clarkei</tp:taxon-name-part></tp:taxon-name></italic> (<xref ref-type="bibr" rid="B7">Herbst 1982</xref>, fig. 16), it is strongly developed and coarsely serrate in <italic><tp:taxon-name><tp:taxon-name-part taxon-name-part-type="genus">Halicyclops</tp:taxon-name-part> <tp:taxon-name-part taxon-name-part-type="species">bowmani</tp:taxon-name-part></tp:taxon-name></italic> (<xref ref-type="bibr" rid="B18">Rocha and Illife 1993</xref>, fig. 27), and it has shallow, irregular indentations, and is slightly curved in the new species (Fig. <xref ref-type="fig" rid="F3">3B</xref>).</p><p>The length/width ratio of the fourth antennulary segment differs in these species, it is much shorter in <italic><tp:taxon-name><tp:taxon-name-part taxon-name-part-type="genus">Halicyclops</tp:taxon-name-part> <tp:taxon-name-part taxon-name-part-type="species">gaviriai</tp:taxon-name-part></tp:taxon-name></italic> (ratio = 1.7) <italic>vs.</italic> 2.5 in <italic><tp:taxon-name><tp:taxon-name-part taxon-name-part-type="genus">Halicyclops</tp:taxon-name-part> <tp:taxon-name-part taxon-name-part-type="species">bowmani</tp:taxon-name-part></tp:taxon-name></italic> (<xref ref-type="bibr" rid="B12">Rocha and Iliffe 1993</xref>) and 2.7 in <italic><tp:taxon-name><tp:taxon-name-part taxon-name-part-type="genus">Halicyclops</tp:taxon-name-part> <tp:taxon-name-part taxon-name-part-type="species">clarkei</tp:taxon-name-part></tp:taxon-name></italic> (<xref ref-type="bibr" rid="B7">Herbst 1982</xref>, fig. 18). Also, in <italic><tp:taxon-name><tp:taxon-name-part taxon-name-part-type="genus">Halicyclops</tp:taxon-name-part> <tp:taxon-name-part taxon-name-part-type="species">clarkei</tp:taxon-name-part></tp:taxon-name></italic> the inner basipodal spine of P1 is long, slender, it reaches half of P1ENP3 (<xref ref-type="bibr" rid="B7">Herbst 1982</xref>, fig. 19), in <italic><tp:taxon-name><tp:taxon-name-part taxon-name-part-type="genus">Halicyclops</tp:taxon-name-part> <tp:taxon-name-part taxon-name-part-type="species">bowmani</tp:taxon-name-part></tp:taxon-name></italic> this spine is more robust and shorter, it doesn’t reach the distal margin of P1ENP2 (<xref ref-type="bibr" rid="B18">Rocha and Illife 1993</xref>, fig. 29), whereas in <italic><tp:taxon-name><tp:taxon-name-part taxon-name-part-type="genus">Halicyclops</tp:taxon-name-part> <tp:taxon-name-part taxon-name-part-type="species">gaviriai</tp:taxon-name-part></tp:taxon-name></italic> this spine reaches the distal margin of P1ENP2 (Fig. <xref ref-type="fig" rid="F2">2A</xref>). The length ratio P1EXP/basipodal spine is about 2.0 in <italic><tp:taxon-name><tp:taxon-name-part taxon-name-part-type="genus">Halicyclops</tp:taxon-name-part> <tp:taxon-name-part taxon-name-part-type="species">bowmani</tp:taxon-name-part></tp:taxon-name></italic> (<xref ref-type="bibr" rid="B12">Rocha and Iliffe 1993</xref>, fig. 29), 1.42 in <italic><tp:taxon-name><tp:taxon-name-part taxon-name-part-type="genus">Halicyclops</tp:taxon-name-part> <tp:taxon-name-part taxon-name-part-type="species">clarkei</tp:taxon-name-part></tp:taxon-name></italic> (<xref ref-type="bibr" rid="B7">Herbst 1982</xref>, fig. 19), and 1.63 in <italic><tp:taxon-name><tp:taxon-name-part taxon-name-part-type="genus">Halicyclops</tp:taxon-name-part> <tp:taxon-name-part taxon-name-part-type="species">gaviriai</tp:taxon-name-part></tp:taxon-name></italic>.</p><p>The armature details of P4ENP3 shows some additional differences among these species; this segment is armed with 4 spines and one spiniform, distally serrate seta in both <italic><tp:taxon-name><tp:taxon-name-part taxon-name-part-type="genus">Halicyclops</tp:taxon-name-part> <tp:taxon-name-part taxon-name-part-type="species">clarkei</tp:taxon-name-part></tp:taxon-name></italic> (<xref ref-type="bibr" rid="B7">Herbst 1982</xref>, fig. 22; <xref ref-type="bibr" rid="B15">Rocha 1991</xref>, fig. 10) and <italic><tp:taxon-name><tp:taxon-name-part taxon-name-part-type="genus">Halicyclops</tp:taxon-name-part> <tp:taxon-name-part taxon-name-part-type="species">gaviriai</tp:taxon-name-part></tp:taxon-name></italic> sp. n., while in <italic><tp:taxon-name><tp:taxon-name-part taxon-name-part-type="genus">Halicyclops</tp:taxon-name-part> <tp:taxon-name-part taxon-name-part-type="species">bowmani</tp:taxon-name-part></tp:taxon-name></italic> the armature consists of 3 spines and 2 stout, plumose setae (<xref ref-type="bibr" rid="B12">Rocha and Iliffe 1993</xref>, fig. 31). Also, in <italic><tp:taxon-name><tp:taxon-name-part taxon-name-part-type="genus">Halicyclops</tp:taxon-name-part> <tp:taxon-name-part taxon-name-part-type="species">clarkei</tp:taxon-name-part></tp:taxon-name></italic> the inner apical spine of P4ENP3 is as long as the segment (<xref ref-type="bibr" rid="B7">Herbst 1982</xref>, fig. 22; <xref ref-type="bibr" rid="B17">Rocha and Hakenkamp 1993</xref>), whereas in both our specimens from Colombia and in <italic><tp:taxon-name><tp:taxon-name-part taxon-name-part-type="genus">Halicyclops</tp:taxon-name-part> <tp:taxon-name-part taxon-name-part-type="species">bowmani</tp:taxon-name-part></tp:taxon-name></italic> (<xref ref-type="bibr" rid="B12">Rocha and Iliffe, 1993</xref>, fig. 31) this spine is 1.25 times as long as the segment (Fig. <xref ref-type="fig" rid="F2">2D, E</xref>). The proportions of the caudal ramus have some variation among these species, the length/width ratio is about1.5 in <italic><tp:taxon-name><tp:taxon-name-part taxon-name-part-type="genus">Halicyclops</tp:taxon-name-part> <tp:taxon-name-part taxon-name-part-type="species">clarkei</tp:taxon-name-part></tp:taxon-name></italic>, 1.3 in <italic><tp:taxon-name><tp:taxon-name-part taxon-name-part-type="genus">Halicyclops</tp:taxon-name-part> <tp:taxon-name-part taxon-name-part-type="species">bowmani</tp:taxon-name-part></tp:taxon-name></italic>, and 1.2 in <italic><tp:taxon-name><tp:taxon-name-part taxon-name-part-type="genus">Halicyclops</tp:taxon-name-part> <tp:taxon-name-part taxon-name-part-type="species">gaviriai</tp:taxon-name-part></tp:taxon-name></italic> sp. n. The inner/outer apical caudal setae length ratio is 1.8 in both the new species and in <italic><tp:taxon-name><tp:taxon-name-part taxon-name-part-type="genus">Halicyclops</tp:taxon-name-part> <tp:taxon-name-part taxon-name-part-type="species">bowmani</tp:taxon-name-part></tp:taxon-name></italic> (<xref ref-type="bibr" rid="B12">Rocha and Iliffe 1993</xref>, fig. 28) <italic>vs.</italic> 2.3 in <italic><tp:taxon-name><tp:taxon-name-part taxon-name-part-type="genus">Halicyclops</tp:taxon-name-part> <tp:taxon-name-part taxon-name-part-type="species">clarkei</tp:taxon-name-part></tp:taxon-name></italic> (<xref ref-type="bibr" rid="B7">Herbst 1982</xref>, fig. 14). The body size of these species show some additional differences: measuring 560-602 μm, the female of the new species <italic><tp:taxon-name><tp:taxon-name-part taxon-name-part-type="genus">Halicyclops</tp:taxon-name-part> <tp:taxon-name-part taxon-name-part-type="species">gaviriai</tp:taxon-name-part></tp:taxon-name></italic> is larger than those of <italic><tp:taxon-name><tp:taxon-name-part taxon-name-part-type="genus">Halicyclops</tp:taxon-name-part> <tp:taxon-name-part taxon-name-part-type="species">bowmani</tp:taxon-name-part></tp:taxon-name></italic> (500-530 μm) (<xref ref-type="bibr" rid="B12">Rocha and Iliffe 1993</xref>), but smaller than the females of <italic><tp:taxon-name><tp:taxon-name-part taxon-name-part-type="genus">Halicyclops</tp:taxon-name-part> <tp:taxon-name-part taxon-name-part-type="species">clarkei</tp:taxon-name-part></tp:taxon-name></italic> (698 μm) (<xref ref-type="bibr" rid="B7">Herbst 1982</xref>).</p><p>The new species has also affinities with <tp:taxon-name><tp:taxon-name-part taxon-name-part-type="genus">Halicyclops</tp:taxon-name-part> <tp:taxon-name-part taxon-name-part-type="uncertainty-rank">cf.</tp:taxon-name-part> <tp:taxon-name-part taxon-name-part-type="species">clarkei</tp:taxon-name-part></tp:taxon-name> from Panama (<xref ref-type="bibr" rid="B15">Rocha 1991</xref>), but can be easily distinguished from the new species from Colombia by the armature of the female P5, in <tp:taxon-name><tp:taxon-name-part taxon-name-part-type="genus">Halicyclops</tp:taxon-name-part> <tp:taxon-name-part taxon-name-part-type="uncertainty-rank">cf.</tp:taxon-name-part> <tp:taxon-name-part taxon-name-part-type="species">clarkei</tp:taxon-name-part></tp:taxon-name> the outermost spine is slightly shorter than the innermost and both are longer than the terminal segment (<xref ref-type="bibr" rid="B15">Rocha 1991</xref>, fig. 13), but in the new species the innermost spine is as long as the segment and the outermost spine is shorter than the segment (Fig. <xref ref-type="fig" rid="F3">3E</xref>). According to <xref ref-type="bibr" rid="B15">Rocha (1991)</xref>, in both <tp:taxon-name><tp:taxon-name-part taxon-name-part-type="genus">Halicyclops</tp:taxon-name-part> <tp:taxon-name-part taxon-name-part-type="uncertainty-rank">cf.</tp:taxon-name-part> <tp:taxon-name-part taxon-name-part-type="species">clarkei</tp:taxon-name-part></tp:taxon-name> from Panama and <italic><tp:taxon-name><tp:taxon-name-part taxon-name-part-type="genus">Halicyclops</tp:taxon-name-part> <tp:taxon-name-part taxon-name-part-type="species">clarkei</tp:taxon-name-part></tp:taxon-name></italic> from the type locality in Louisiana the length/width ratio of the fourth antennulary segment are identical, about 2.7; this value diverges from that found in <italic><tp:taxon-name><tp:taxon-name-part taxon-name-part-type="genus">Halicyclops</tp:taxon-name-part> <tp:taxon-name-part taxon-name-part-type="species">gaviriai</tp:taxon-name-part></tp:taxon-name></italic> (1.7). Also, in <tp:taxon-name><tp:taxon-name-part taxon-name-part-type="genus">Halicyclops</tp:taxon-name-part> <tp:taxon-name-part taxon-name-part-type="uncertainty-rank">cf.</tp:taxon-name-part> <tp:taxon-name-part taxon-name-part-type="species">clarkei</tp:taxon-name-part></tp:taxon-name> the ENP3 of P2-P3 have the proximalmost inner seta modified as a stiff ornamented seta as the proximal seta of ENP3 of P4 (<xref ref-type="bibr" rid="B15">Rocha 1991</xref>, fig. 10), but in the new species these seta are unmodified, flexible elements (Fig. <xref ref-type="fig" rid="F2">2B, C</xref>). <xref ref-type="bibr" rid="B15">Rocha (1991)</xref> stated that the differences between the Panama specimens of <tp:taxon-name><tp:taxon-name-part taxon-name-part-type="genus">Halicyclops</tp:taxon-name-part> <tp:taxon-name-part taxon-name-part-type="uncertainty-rank">cf.</tp:taxon-name-part> <tp:taxon-name-part taxon-name-part-type="species">clarkei</tp:taxon-name-part></tp:taxon-name> and those from the type locality in Louisiana are probably related to different species.</p><!--PageBreak--><p>The male of the new species <italic><tp:taxon-name><tp:taxon-name-part taxon-name-part-type="genus">Halicyclops</tp:taxon-name-part> <tp:taxon-name-part taxon-name-part-type="species">gaviriai</tp:taxon-name-part></tp:taxon-name></italic> differs from the male of <italic><tp:taxon-name><tp:taxon-name-part taxon-name-part-type="genus">Halicyclops</tp:taxon-name-part> <tp:taxon-name-part taxon-name-part-type="species">clarkei</tp:taxon-name-part></tp:taxon-name></italic> in the presence of modified setae on the antennular segments 10-11, lacking in <italic><tp:taxon-name><tp:taxon-name-part taxon-name-part-type="genus">Halicyclops</tp:taxon-name-part> <tp:taxon-name-part taxon-name-part-type="species">clarkei</tp:taxon-name-part></tp:taxon-name></italic> (<xref ref-type="bibr" rid="B7">Herbst 1982</xref>, fig. 25). Also, the length/width ratio of P4ENP4 is about 1.63 times as long as wide in <italic><tp:taxon-name><tp:taxon-name-part taxon-name-part-type="genus">Halicyclops</tp:taxon-name-part> <tp:taxon-name-part taxon-name-part-type="species">gaviriai</tp:taxon-name-part></tp:taxon-name></italic> sp. n., while in <italic><tp:taxon-name><tp:taxon-name-part taxon-name-part-type="genus">Halicyclops</tp:taxon-name-part> <tp:taxon-name-part taxon-name-part-type="species">clarkei</tp:taxon-name-part></tp:taxon-name></italic> is 1.53. The length/width ratio of P5EXP is about 1.27 in <italic><tp:taxon-name><tp:taxon-name-part taxon-name-part-type="genus">Halicyclops</tp:taxon-name-part> <tp:taxon-name-part taxon-name-part-type="species">gaviriai</tp:taxon-name-part></tp:taxon-name></italic> sp. n., vs. 1.64 in <italic><tp:taxon-name><tp:taxon-name-part taxon-name-part-type="genus">Halicyclops</tp:taxon-name-part> <tp:taxon-name-part taxon-name-part-type="species">clarkei</tp:taxon-name-part></tp:taxon-name></italic> (<xref ref-type="bibr" rid="B7">Herbst 1982</xref>, fig. 26). In <italic><tp:taxon-name><tp:taxon-name-part taxon-name-part-type="genus">Halicyclops</tp:taxon-name-part> <tp:taxon-name-part taxon-name-part-type="species">clarkei</tp:taxon-name-part></tp:taxon-name></italic> the outer seta of P6 is clearly longer than the inner spine (<xref ref-type="bibr" rid="B7">Herbst 1982</xref>, fig. 27), whereas in <italic><tp:taxon-name><tp:taxon-name-part taxon-name-part-type="genus">Halicyclops</tp:taxon-name-part> <tp:taxon-name-part taxon-name-part-type="species">gaviriai</tp:taxon-name-part></tp:taxon-name></italic> sp. n., the opposite condition occurs, the outer seta is shorter. Unfortunately, the male of <italic><tp:taxon-name><tp:taxon-name-part taxon-name-part-type="genus">Halicyclops</tp:taxon-name-part> <tp:taxon-name-part taxon-name-part-type="species">bowmani</tp:taxon-name-part></tp:taxon-name></italic> remains unknown (<xref ref-type="bibr" rid="B12">Rocha and Iliffe 1993</xref>) and could not be compared with the male of the new species.</p><p><italic><tp:taxon-name><tp:taxon-name-part taxon-name-part-type="genus">Halicyclops</tp:taxon-name-part> <tp:taxon-name-part taxon-name-part-type="species">gaviriai</tp:taxon-name-part></tp:taxon-name></italic> sp. n. is characterized by a unique combination of characters including: 1) last antennary segment with five lateral setae, 2) length/wide ratio of same segment over than twice as long as wide, 3) fourth segment of female antennule over than twice as long as wide, 4) inner basipodal spine of P1 reaching the posterior border of the ENP2 of P1, 5) ENP3 of P4 with four serrate spines and one seta, and 6) P5 about 1.45 times as long as wide, apical seta longer than the segment.</p><p><italic>Distribution and ecology. Halicyclops gaviriai</italic> sp. n. is currently known from a single locality only, the protected coastal system Laguna Navío Quebrado, on the Caribbean coast of Colombia. This species was recorded in both the limnetic region and the vegetation zones, being more frequent in the former habitat. This large (surface area of 10.7 km<sup>2</sup>) lagoon system is a shallow water body (depth 0.3–1.1 m), whose temperature varies over the seasons in the range of 28–31 °C; pH values during sampling ranged between 7.8 and 8.3 and salinity was 28 PSU. This habitat diverges from that of one of its closest congeners, <italic><tp:taxon-name><tp:taxon-name-part taxon-name-part-type="genus">Halicyclops</tp:taxon-name-part> <tp:taxon-name-part taxon-name-part-type="species">bowmani</tp:taxon-name-part></tp:taxon-name></italic>, a stygobitic form recorded only from an anchialine system of Bermuda (<xref ref-type="bibr" rid="B12">Rocha and Iliffe 1993</xref>). The known habitat of its other close congener, <italic><tp:taxon-name><tp:taxon-name-part taxon-name-part-type="genus">Halicyclops</tp:taxon-name-part> <tp:taxon-name-part taxon-name-part-type="species">clarkei</tp:taxon-name-part></tp:taxon-name></italic>, is Lake Peigneur, a former freshwater system whose salinity drastically increased since 1980 after a failed oil drill deeply modified the system (<xref ref-type="bibr" rid="B22">Zio and Aven 2013</xref>). The samples examined by <xref ref-type="bibr" rid="B7">Herbst (1982)</xref> were obtained before this event, in 1977; he reported a low salinity range (0–5 psu) for this species. Hence, it is an intriguing question if this presumably endemic species was able to adapt to the new conditions and is still extant in the locality or adjacent areas.</p><p>The number of Neotropical species recognized by <xref ref-type="bibr" rid="B19">Rocha et al. (1998)</xref> was 17 and it remained stable in the region until the recent description of <italic><tp:taxon-name><tp:taxon-name-part taxon-name-part-type="genus">Halicyclops</tp:taxon-name-part> <tp:taxon-name-part taxon-name-part-type="species">ramirezi</tp:taxon-name-part></tp:taxon-name></italic> from Argentina (Menu-Marque and Sorarrain, 2007) and the addition of this new species from Colombia, thus raising the number of known Neotropical species to 19. Furthermore, some nominal species in the literature such as <tp:taxon-name><tp:taxon-name-part taxon-name-part-type="genus">Halicyclops</tp:taxon-name-part> <tp:taxon-name-part taxon-name-part-type="uncertainty-rank">cf.</tp:taxon-name-part> <tp:taxon-name-part taxon-name-part-type="species">clarkei</tp:taxon-name-part></tp:taxon-name> from Panama (<xref ref-type="bibr" rid="B15">Rocha 1991</xref>) probably represent undescribed species. The diversity of the genus in the region could be underestimated and certainly deserves further investigations.</p><fig id="F1" position="float" orientation="portrait"><label>Figure 1.</label><caption><p><italic><tp:taxon-name><tp:taxon-name-part taxon-name-part-type="genus">Halicyclops</tp:taxon-name-part> <tp:taxon-name-part taxon-name-part-type="species">gaviriai</tp:taxon-name-part></tp:taxon-name></italic> sp. n., adult paratype female from northern Colombia. <bold>A</bold> habitus, dorsal view <bold>B</bold> antennule <bold>C</bold> labrum, ventral <bold>D</bold> rostrum <bold>E</bold> antenna <bold>F</bold> mandible <bold>G</bold> maxillule <bold>H</bold> maxilla <bold>I</bold> maxilliped. Scale bars: <bold>A</bold>=100 μm, <bold>B–F</bold>= 50 μm.</p></caption><graphic xmlns:xlink="http://www.w3.org/1999/xlink" xlink:href="zookeys-459-035-g001.jpg" position="float" orientation="portrait" xlink:type="simple" id="oo_34918.jpg"/></fig><fig id="F2" position="float" orientation="portrait"><label>Figure 2.</label><caption><p><italic><tp:taxon-name><tp:taxon-name-part taxon-name-part-type="genus">Halicyclops</tp:taxon-name-part> <tp:taxon-name-part taxon-name-part-type="species">gaviriai</tp:taxon-name-part></tp:taxon-name></italic> sp. n., adult holotype female from northern Colombia. <bold>A</bold> leg 1 <bold>B</bold> leg 2 <bold>C</bold> leg 3 <bold>D</bold> leg 4 <bold>E.</bold> leg 4 terminal endopodal segment showing details of armature. Scale bars: <bold>A–D</bold>= 50 μm, <bold>E</bold>=25 μm.</p></caption><graphic xmlns:xlink="http://www.w3.org/1999/xlink" xlink:href="zookeys-459-035-g002.jpg" position="float" orientation="portrait" xlink:type="simple" id="oo_34919.jpg"/></fig><fig id="F3" position="float" orientation="portrait"><label>Figure 3.</label><caption><p><italic><tp:taxon-name><tp:taxon-name-part taxon-name-part-type="genus">Halicyclops</tp:taxon-name-part> <tp:taxon-name-part taxon-name-part-type="species">gaviriai</tp:taxon-name-part></tp:taxon-name></italic> sp. n., adult holotype female from northern Colombia. <bold>A</bold> urosome showing genital somite, ventral view <bold>B</bold> anal somite showing anal pseudoperculum, dorsal view <bold>C</bold> internal structures of genitalia, ventral view, <bold>D</bold> proximal section of middle apical setae of caudal ramus <bold>E</bold> leg 5; adult male from same locality <bold>F</bold> urosome, ventral view <bold>G</bold> lateral view of cephalothorax showing position of integumental windows <bold>H</bold> geniculate antennule, showing brush-like modified setae on segments 10–12. Scale bars: <bold>A,B, F, H</bold> =50 μm, <bold>C–E</bold>= 25 μm, <bold>G</bold>=100 μm.</p></caption><graphic xmlns:xlink="http://www.w3.org/1999/xlink" xlink:href="zookeys-459-035-g003.jpg" position="float" orientation="portrait" xlink:type="simple" id="oo_34920.jpg"/></fig><fig id="F4" position="float" orientation="portrait"><label>Figure 4.</label><caption><p><italic><tp:taxon-name><tp:taxon-name-part taxon-name-part-type="genus">Halicyclops</tp:taxon-name-part> <tp:taxon-name-part taxon-name-part-type="species">gaviriai</tp:taxon-name-part></tp:taxon-name></italic> sp. n., adult male allotype from northern Colombia. <bold>A</bold> leg 1 <bold>B</bold> leg 2 <bold>C</bold> leg 4 <bold>D</bold> leg 5 <bold>E</bold> leg 6. Scale bars: <bold>A–C</bold>= 50 μm, <bold>D</bold>=25 μm, <bold>E</bold>= 10 μm.</p></caption><graphic xmlns:xlink="http://www.w3.org/1999/xlink" xlink:href="zookeys-459-035-g004.jpg" position="float" orientation="portrait" xlink:type="simple" id="oo_34921.jpg"/></fig><table-wrap id="T1" position="float" orientation="portrait"><label>Table 1.</label><caption><p>Armature formula of legs 1–4.</p></caption><table rules="all"><tbody><tr><th rowspan="1" colspan="1"/><th rowspan="1" colspan="1">coxa</th><th rowspan="1" colspan="1">basis</th><th rowspan="1" colspan="1">exopod</th><th rowspan="1" colspan="1">endopod</th></tr><tr><td rowspan="1" colspan="1">Leg 1</td><td rowspan="1" colspan="1">0-1</td><td rowspan="1" colspan="1">1-I</td><td rowspan="1" colspan="1">I-0, I-1,III-1,4</td><td rowspan="1" colspan="1">0-1,0-1,II-2,2</td></tr><tr><td rowspan="1" colspan="1">Leg 2</td><td rowspan="1" colspan="1">0-1</td><td rowspan="1" colspan="1">0-0</td><td rowspan="1" colspan="1">I-1,I-1,III-1-1,4</td><td rowspan="1" colspan="1">0-1,0-2, III-3</td></tr><tr><td rowspan="1" colspan="1">Leg 3</td><td rowspan="1" colspan="1">0-1</td><td rowspan="1" colspan="1">1-0</td><td rowspan="1" colspan="1">I-1,I-1,III-I-1,4</td><td rowspan="1" colspan="1">0-1,0-2, III-3</td></tr><tr><td rowspan="1" colspan="1">Leg 4</td><td rowspan="1" colspan="1">0-1</td><td rowspan="1" colspan="1">1-0</td><td rowspan="1" colspan="1">I-1, I-1, II-I1-4</td><td rowspan="1" colspan="1">0-1,0-2, I-II-II</td></tr></tbody></table></table-wrap></tp:treatment-sec><ref-list><ref id="B12"><mixed-citation xmlns:xlink="http://www.w3.org/1999/xlink" xlink:type="simple"><person-group><name name-style="western"><surname>Pesce</surname><given-names>GL</given-names></name></person-group> (<year>2014</year>) <source><tp:taxon-name><tp:taxon-name-part taxon-name-part-type="order">Cyclopoida</tp:taxon-name-part></tp:taxon-name>: <tp:taxon-name><tp:taxon-name-part taxon-name-part-type="subfamily">Halicyclopinae</tp:taxon-name-part></tp:taxon-name> Kiefer, 1927: <italic><tp:taxon-name><tp:taxon-name-part taxon-name-part-type="genus">Halicyclops</tp:taxon-name-part></tp:taxon-name></italic> A. M. Norman, 1903.</source> Accessed through: Copepod Web Portal at <ext-link ext-link-type="uri" xlink:href="http://www.luciopesce.net/copepods/halicyc.htm" xlink:type="simple">http://www.luciopesce.net/copepods/halicyc.htm</ext-link> [on 2013-10-21]</mixed-citation></ref><ref id="B8"><mixed-citation xmlns:xlink="http://www.w3.org/1999/xlink" xlink:type="simple"><person-group><name name-style="western"><surname>Herbst</surname><given-names>HV</given-names></name></person-group> (<year>1983</year>) <article-title>Amsterdam expeditions to the West Indian Islands, report 32. Ein neuer Copepode (<tp:taxon-name><tp:taxon-name-part taxon-name-part-type="order">Cyclopoida</tp:taxon-name-part></tp:taxon-name>: Gnathostoma) von den Westindischen Inseln: <italic><tp:taxon-name><tp:taxon-name-part taxon-name-part-type="genus">Halicyclops</tp:taxon-name-part> <tp:taxon-name-part taxon-name-part-type="species">antiguaensis</tp:taxon-name-part></tp:taxon-name></italic> n. sp.</article-title><source>Bijdragen tot de Dierkunde</source><volume>53</volume>: <fpage>262</fpage>–<lpage>266</lpage>.</mixed-citation></ref><ref id="B19"><mixed-citation xmlns:xlink="http://www.w3.org/1999/xlink" xlink:type="simple"><person-group><name name-style="western"><surname>Rocha</surname><given-names>CEF</given-names></name><name name-style="western"><surname>Iliffe</surname><given-names>TM</given-names></name><name name-style="western"><surname>Reid</surname><given-names>JW</given-names></name><name name-style="western"><surname>Suárez-Morales</surname><given-names>E</given-names></name></person-group> (<year>1998</year>) <article-title>A new species of <italic><tp:taxon-name><tp:taxon-name-part taxon-name-part-type="genus">Halicyclops</tp:taxon-name-part></tp:taxon-name></italic> (<tp:taxon-name><tp:taxon-name-part taxon-name-part-type="subclass">Copepoda</tp:taxon-name-part></tp:taxon-name>, <tp:taxon-name><tp:taxon-name-part taxon-name-part-type="order">Cyclopoida</tp:taxon-name-part></tp:taxon-name>, <tp:taxon-name><tp:taxon-name-part taxon-name-part-type="family">Cyclopidae</tp:taxon-name-part></tp:taxon-name>) from cenotes of the Yucatan Peninsula, Mexico, with an identification key for the species of the genus from the Caribbean region and adjacent areas.</article-title><source>Sarsia</source><volume>83</volume>: <fpage>387</fpage>–<lpage>399</lpage>.</mixed-citation></ref><ref id="B7"><mixed-citation xmlns:xlink="http://www.w3.org/1999/xlink" xlink:type="simple"><person-group><name name-style="western"><surname>Herbst</surname><given-names>HV</given-names></name></person-group> (<year>1982</year>) Drei neue marine <tp:taxon-name><tp:taxon-name-part taxon-name-part-type="order">Cyclopoida</tp:taxon-name-part></tp:taxon-name> Gnathostoma (<tp:taxon-name><tp:taxon-name-part taxon-name-part-type="subphylum">Crustacea</tp:taxon-name-part></tp:taxon-name>: <tp:taxon-name><tp:taxon-name-part taxon-name-part-type="subclass">Copepoda</tp:taxon-name-part></tp:taxon-name>) aus dem nordamerikanischen Kiistenbereich. Gewasser und Abwasser 68/69: 107–124.</mixed-citation></ref><ref id="B18"><mixed-citation xmlns:xlink="http://www.w3.org/1999/xlink" xlink:type="simple"><person-group><name name-style="western"><surname>Rocha</surname><given-names>CEF</given-names></name><name name-style="western"><surname>Illife</surname><given-names>TM</given-names></name></person-group> (<year>1993</year>) <article-title>New cyclopoids (<tp:taxon-name><tp:taxon-name-part taxon-name-part-type="subclass">Copepoda</tp:taxon-name-part></tp:taxon-name>) from anchialine cave in Bermuda.</article-title><source>Sarsia</source><volume>78</volume>: <fpage>43</fpage>–<lpage>56</lpage>.</mixed-citation></ref><ref id="B15"><mixed-citation xmlns:xlink="http://www.w3.org/1999/xlink" xlink:type="simple"><person-group><name name-style="western"><surname>Rocha</surname><given-names>CEF</given-names></name></person-group> (<year>1991</year>) <article-title>A new species of <italic><tp:taxon-name><tp:taxon-name-part taxon-name-part-type="genus">Halicyclops</tp:taxon-name-part></tp:taxon-name></italic> (<tp:taxon-name><tp:taxon-name-part taxon-name-part-type="subclass">Copepoda</tp:taxon-name-part></tp:taxon-name>, <tp:taxon-name><tp:taxon-name-part taxon-name-part-type="family">Cyclopidae</tp:taxon-name-part></tp:taxon-name>) from California, and a revision of some <italic><tp:taxon-name><tp:taxon-name-part taxon-name-part-type="genus">Halicyclops</tp:taxon-name-part></tp:taxon-name></italic> material in the collections of the US Museum of Natural History.</article-title><source>Hydrobiologia</source><volume>226</volume>: <fpage>29</fpage>–<lpage>37</lpage>.</mixed-citation></ref><ref id="B17"><mixed-citation xmlns:xlink="http://www.w3.org/1999/xlink" xlink:type="simple"><person-group><name name-style="western"><surname>Rocha</surname><given-names>CEF</given-names></name><name name-style="western"><surname>Hakenkamp</surname><given-names>C</given-names></name></person-group> (<year>1993</year>) <article-title>New species of <italic><tp:taxon-name><tp:taxon-name-part taxon-name-part-type="genus">Halicyclops</tp:taxon-name-part></tp:taxon-name></italic> (<tp:taxon-name><tp:taxon-name-part taxon-name-part-type="subclass">Copepoda</tp:taxon-name-part></tp:taxon-name> <tp:taxon-name><tp:taxon-name-part taxon-name-part-type="family">Cyclopidae</tp:taxon-name-part></tp:taxon-name>) from the United States of America.</article-title><source>Hydrobiologia</source><volume>259</volume>: <fpage>145</fpage>–<lpage>156</lpage>.</mixed-citation></ref><ref id="B22"><mixed-citation xmlns:xlink="http://www.w3.org/1999/xlink" xlink:type="simple"><person-group><name name-style="western"><surname>Zio</surname><given-names>E</given-names></name><name name-style="western"><surname>Aven</surname><given-names>T</given-names></name></person-group> (<year>2013</year>) <article-title>Industrial disasters: Extreme events, extremely rare. Some reflections on the treatment of uncertainties in the assessment of the associated risks.</article-title><source>Process Safety and Environmental Protection</source><volume>91</volume>: <fpage>31</fpage>–<lpage>45</lpage>.</mixed-citation></ref></ref-list></tp:taxon-treatment>
